# Supplementary material for: A 3D-Printed Fin Ray Effect Inspired Soft Robotic Gripper with Force Feedback
Source: Micromachines (Basel). 2021 Sep 23;12(10):1141. doi: 10.3390/mi12101141 (PMC8538355; doi:10.3390/mi12101141)
Supplement: Supplementary file 1 [file micromachines-12-01141-s001.zip]

Archive with 2 entries (1 files):
- micromachines-1368714-supplementary-revised/
- micromachines-1368714-supplementary-revised/Gripper demo-revised.mp4
